# Supplementary material for: Oxidative Stress and Mitochondrial Damage in Dry Age-Related Macular Degeneration Like NFE2L2/PGC-1α -/- Mouse Model Evoke Complement Component C5a Independent of C3
Source: Biology (Basel). 2021 Jul 4;10(7):622. doi: 10.3390/biology10070622 (PMC8301195; doi:10.3390/biology10070622)
Supplement: Supplementary file 1 [file biology-10-00622-s001.zip]

Archive with 1 entries (1 files):
- biology-1272841-supplementary.pdf
